# Supplementary material for: Classification of botnet attacks in IoT smart factory using honeypot combined with machine learning
Source: PeerJ Comput Sci. 2021 Jan 25;7:e350. doi: 10.7717/peerj-cs.350 (PMC7924422; doi:10.7717/peerj-cs.350)
Supplement: Supplemental Information 3 [file peerj-cs-07-350-s003.csv]

flgs_number	srate	drate	rate	max	state_number	mean	min	stddev	seq	category
1	0.49063	0	0.49063	4.134764	4	3.3919	1.973133	1.003592	66449	DDoS
1	0.850646	0	0.850646	4.003311	4	3.974443	3.918057	0.039867	107337	DDoS
1	0.488732	0	0.488732	4.07211	4	3.424446	2.135915	0.911132	76410	DDoS
1	0.412658	0	0.412658	4.054215	4	2.677539	0	1.893559	174084	DDoS
1	0.931704	0	0.931704	4.999513	4	3.983474	1.983322	1.414381	77227	DDoS
1	0.840421	0	0.840421	4.985259	4	4.346888	3.981727	0.452954	40385	DDoS
1	0.484426	0	0.484426	4.156951	4	2.760008	0	1.951669	154611	DDoS
1	0.729064	0	0.729064	4.107668	4	3.657314	2.761856	0.633188	90122	DDoS
1	0.484583	0	0.484583	4.165318	4	2.762767	0	1.953648	100838	DDoS
1	0.930787	0	0.930787	4.005087	4	3.661434	2.988597	0.475806	134107	DDoS
1	0.384543	0	0.384543	4.872002	4	2.979	0	2.13208	91058	DDoS
1	0.661591	0	0.661591	4.140835	4	3.109794	1.369588	1.237507	191341	DDoS
1	4.578733	0	9.157467	0.218401	1	0.218401	0.218401	0	244997	DDoS
2	0.28172	0	0.28172	3.623741	3	2.404869	0	1.700552	46094	DDoS
1	1.003055	0	1.003055	4.996441	4	3.984341	2.980309	0.823101	109006	DDoS
1	0.652984	0	0.652984	4.17125	4	3.679696	2.769437	0.644335	177729	DDoS
1	1.024582	0	1.024582	4.874941	4	3.904716	1.969929	1.368104	67025	DDoS
1	0.439753	0	0.439753	4.049285	4	2.439396	0	1.754088	202606	DDoS
1	1.024222	0	1.024222	4.885903	4	3.904749	1.96178	1.37391	34755	DDoS
2	0.076502	0	0.076502	2.52084	3	0.84028	0	1.188335	41304	DDoS
1	0.391104	0	0.391104	4.652435	4	2.904392	0	2.067872	118293	DDoS
2	0.415707	0	0.498848	3.041462	1	2.983641	2.876541	0.075818	79761	DDoS
1	0	0	0	0	3	0	0	0	261940	DDoS
2	0.139109	0.027822	0.194753	4.075217	1	1.458407	0	1.854413	72152	DDoS
2	0.094675	0	0.094675	0	3	0	0	0	34615	DDoS
1	0.49326	0	0.49326	4.065566	4	3.380821	2.012248	0.967728	5348	DDoS
2	0.094332	0	0.094332	0	3	0	0	0	92283	DDoS
2	0.069173	0	0.069173	0	3	0	0	0	64005	DDoS
5	0.278915	0.096539	0.418373	3.982801	1	1.392918	0	1.83307	219783	DDoS
1	0.494497	0	0.494497	4.029865	4	2.68415	0	1.897983	241162	DDoS
2	0.310542	0	0.310542	3.379803	3	2.173887	0	1.540237	144914	DDoS
2	0.098424	0	0.098424	0	3	0	0	0	96348	DDoS
1	0.467983	0	0.467983	4.636435	4	4.337025	4.037614	0.299407	235138	DDoS
1	0.484387	0	0.484387	4.158201	4	2.766135	0	1.955967	186531	DDoS
1	0.603271	0	0.603271	4.146314	4	3.924093	3.498895	0.300763	58664	DDoS
1	0.474291	0	0.474291	4.442639	4	4.252864	4.06309	0.189775	244894	DDoS
2	0.323026	0	0.323026	3.087268	3	2.010284	0	1.422695	152304	DDoS
2	0.343622	0	0.412347	4.22773	1	2.594583	0	1.855028	205430	DDoS
1	0	0	0	0	3	0	0	0	228382	DDoS
2	0.209166	0	0.278888	4.052902	1	1.350967	0	1.910556	207147	DDoS
2	0.146392	0	0.146392	4.494639	3	2.247319	0	2.247319	141653	DDoS
2	0.249581	0	0.249581	4.028305	3	3.935428	3.84255	0.092872	183452	DDoS
1	0.48854	0	0.48854	4.140279	4	4.104091	4.067903	0.036215	257391	DDoS
1	0.484657	0	0.484657	4.149217	4	2.747815	0	1.943128	222591	DDoS
2	0.058375	0	0.058375	2.531793	3	1.265897	0	1.265897	59553	DDoS
2	0.100281	0	0.100281	0	3	0	0	0	38864	DDoS
1	0.493341	0	0.493341	4.054526	4	2.699826	0	1.909069	189887	DDoS
2	0.146243	0	0.146243	4.497114	3	2.248557	0	2.248557	140940	DDoS
1	0.490872	0	0.490872	4.109798	4	2.725184	0	1.92708	175985	DDoS
2	0.084743	0	0.084743	0	3	0	0	0	55322	DDoS
1	0.493698	0	0.493698	4.068507	4	3.378458	1.999952	0.974751	38452	DDoS
2	0.136741	0.02709	0.182322	0.283697	1	0.106503	0	0.130904	132123	DDoS
2	0.305886	0	0.305886	3.443412	3	2.219836	0	1.572402	107811	DDoS
1	0.436755	0	0.436755	4.057445	4	2.46791	0	1.769062	199660	DDoS
2	0.463977	0.281573	0.649567	3.623181	1	2.391552	0.206636	1.549142	245843	DDoS
2	0.08343	0	0.08343	0	3	0	0	0	28942	DDoS
2	0.415813	0	0.519766	3.303965	1	3.267986	3.232006	0.03598	243112	DDoS
1	0	0	0	0	3	0	0	0	176885	DDoS
1	0.83759	0	0.83759	4.049572	4	4.012837	3.988884	0.026349	74436	DDoS
1	0.493017	0	0.493017	4.06542	4	3.387137	2.041957	0.951197	71548	DDoS
1	0.448706	0	0.448706	4.057485	4	2.35901	0	1.721051	212627	DDoS
1	0.838883	0	0.838883	4.981706	4	4.33923	3.989711	0.454886	20203	DDoS
2	0.339746	0	0.407695	4.208244	1	2.596519	0.18214	1.738882	211208	DDoS
1	0.729497	0	0.729497	4.10481	4	3.655157	2.761223	0.632111	8966	DDoS
2	0.067654	0	0.067654	0	3	0	0	0	158599	DDoS
1	0.724632	0	0.724632	4.170473	4	3.687773	2.778754	0.643185	140221	DDoS
2	0.09969	0	0.09969	0	3	0	0	0	45172	DDoS
2	0.282372	0	0.282372	3.625344	3	2.406291	0	1.701554	15599	DDoS
1	0.840684	0	0.840684	4.988144	4	4.34781	3.983382	0.454227	41940	DDoS
2	0.31191	0	0.374292	4.214411	1	2.746764	0	1.94378	22552	DDoS
1	0.841422	0	0.841422	4.991426	4	4.349549	3.981987	0.455469	46303	DDoS
1	0.84993	0	0.84993	4.005968	4	3.97729	3.92339	0.038148	105115	DDoS
1	0.724046	0	0.724046	4.160632	4	3.687265	2.772722	0.646814	66619	DDoS
1	0.478881	0	0.478881	4.126896	4	3.503399	2.322444	0.835496	149686	DDoS
2	0.091329	0	0.091329	2.479957	3	0.826652	0	1.169063	32347	DDoS
1	0.395522	0	0.395522	4.507713	4	2.85535	0	2.027356	135549	DDoS
1	0.484439	0	0.484439	4.163459	4	2.765849	0	1.955788	166377	DDoS
1	0.945641	0	0.945641	4.987364	4	4.262746	2.861548	0.990989	83553	DDoS
2	0.139756	0.023293	0.186341	4.866751	1	1.28309	0	2.071867	111364	DDoS
1	0.484438	0	0.484438	4.164837	4	2.765763	0	1.955734	158537	DDoS
1	0.484662	0	0.484662	4.147346	4	2.734277	0	1.933789	230643	DDoS
1	0.484588	0	0.484588	4.163786	4	2.74239	0	1.939595	252987	DDoS
1	0.384615	0	0.384615	4.866849	4	2.977225	0	2.130526	91511	DDoS
2	0.069492	0	0.069492	0	3	0	0	0	60768	DDoS
1	1.002498	0	1.002498	4.984595	4	3.987266	2.988495	0.814905	141928	DDoS
2	0.131048	0	0.15289	0.216211	1	0.036035	0	0.080577	26707	DDoS
1	0.490898	0	0.490898	4.136395	4	3.390587	1.966699	1.007221	55040	DDoS
1	0.724431	0	0.724431	4.168348	4	3.689581	2.780332	0.643237	123498	DDoS
1	0	0	0	0	3	0	0	0	261987	DDoS
2	0.292842	0	0.292842	3.595353	3	2.394559	0	1.693212	181504	DDoS
2	0.344132	0	0.412958	4.31663	1	3.628041	3.270876	0.487019	194667	DDoS
1	1.00271	0	1.00271	4.999553	4	3.985142	2.976203	0.826038	36331	DDoS
1	0.931723	0	0.931723	4.990847	4	3.642518	2.960148	0.953436	58690	DDoS
1	0.951374	0	0.951374	4.877727	4	3.906171	1.966675	1.371432	55848	DDoS
2	0.373916	0.248697	0.498554	4.041726	1	3.008936	0	1.737389	3344	DDoS
1	0.485366	0	0.485366	4.064763	4	3.455235	2.237823	0.860841	109776	DDoS
2	0.322309	0	0.322309	3.126248	3	2.058851	0	1.456158	168398	DDoS
2	0.376151	0	0.451381	3.491723	1	2.299946	0.188249	1.497314	100513	DDoS
1	0.470602	0	0.470602	4.06351	4	3.605511	2.690905	0.646726	143995	DDoS
2	0.324695	0	0.324695	3.064163	3	2.027836	0	1.434013	189091	DDoS
2	0.114315	0	0.114315	0	3	0	0	0	69189	DoS
1	0.178687	0	0.178687	4.133979	4	2.046013	0	2.046228	199011	DoS
1	0.460864	0	0.460864	4.941725	4	3.233056	0	1.82894	91370	DoS
1	0.406335	0	0.406335	3.912487	4	2.847347	2.542066	0.533124	208544	DoS
1	0.246246	0	0.246246	3.639793	4	2.727045	0	1.574462	91964	DoS
1	0.406345	0	0.406345	3.907081	4	2.847779	2.540733	0.530236	220454	DoS
1	0.271983	0	0.271983	3.646169	4	2.180497	0	1.780387	203810	DoS
1	0.188438	0	0.188438	4.919807	4	3.253167	0	1.911762	177377	DoS
1	0.255216	0	0.255216	3.571566	4	2.528291	0	1.464869	255005	DoS
2	0.116401	0	0.145502	4.779661	3	1.194915	0	2.069654	127676	DoS
1	0.392969	0	0.392969	4.728335	4	4.591609	4.45421	0.100585	132019	DoS
1	0.19055	0	0.19055	4.30792	4	1.674908	0	2.052753	41288	DoS
2	0.125033	0	0.125033	0	3	0	0	0	175992	DoS
1	0.207293	0	0.207293	4.332251	4	2.110551	0	2.112014	157654	DoS
1	0.250061	0	0.250061	3.646759	4	2.183067	0	1.782477	2779	DoS
6	0.231344	0	0.231344	3.719587	4	2.723757	0.011578	1.566895	43800	DoS
1	0.446612	0	0.446612	4.490835	4	3.576965	0	1.788625	181186	DoS
5	0.103897	0.034632	0.173161	0.161175	1	0.140827	0.120479	0.020348	110233	DoS
2	0.157802	0	0.157802	0	3	0	0	0	188085	DoS
1	0.59418	0	0.59418	4.910071	4	3.848877	0	1.925137	69257	DoS
1	0.446527	0	0.446527	4.50263	4	3.581807	0	1.791098	185974	DoS
1	0.244562	0	0.244562	3.907408	4	2.098643	0	1.728171	235778	DoS
2	0.104035	0	0.104035	0	3	0	0	0	52585	DoS
1	0.233664	0	0.233664	3.63186	4	2.699966	0	1.558968	72906	DoS
6	0.24671	0	0.24671	4.042626	4	3.021452	0.024472	1.730395	145347	DoS
1	0.459515	0	0.459515	4.985075	4	4.578159	3.368066	0.609511	42554	DoS
2	0.131513	0.041063	0.19704	0.287047	1	0.06452	0	0.112112	169056	DoS
1	0.279637	0	0.279637	3.587531	4	3.577311	3.569402	0.006575	46751	DoS
5	0.114364	0.038343	0.190606	0.151743	1	0.112578	0.073413	0.039165	104634	DoS
1	0.406338	0	0.406338	3.912564	4	2.847454	2.542334	0.533091	207527	DoS
5	0.105196	0.035065	0.175327	0.160758	1	0.148638	0.136518	0.01212	157391	DoS
2	0.067269	0	0.067269	0	3	0	0	0	936	DoS
1	0.211412	0	0.211412	4.326927	4	2.11132	0	2.112608	182444	DoS
1	0.247664	0	0.247664	4.042635	4	3.0153	0	1.74097	145118	DoS
1	0.243552	0	0.243552	3.609098	4	2.696037	0	1.556594	152786	DoS
1	0.446719	0	0.446719	4.500525	4	3.593013	0	1.796543	16963	DoS
1	0.188634	0	0.188634	4.213934	4	1.651277	0	2.02312	165168	DoS
1	0.230707	0	0.230707	4.149116	4	3.089286	0	1.783728	96334	DoS
1	0.24353	0	0.24353	4.104636	4	4.089346	4.066003	0.016769	259080	DoS
2	0.11561	0	0.11561	0	3	0	0	0	60225	DoS
5	0.132509	0.04417	0.220849	0.145918	1	0.094008	0.042099	0.051909	37958	DoS
1	0.396716	0	0.396716	4.735185	4	4.552944	4.454978	0.113225	147807	DoS
2	0.128274	0	0.192411	0.136489	1	0.045496	0	0.064342	236741	DoS
1	0.30732	0	0.30732	2.72373	4	1.75692	0	1.243364	19500	DoS
1	0.458767	0	0.458767	4.875856	4	3.483721	0	1.706065	31457	DoS
1	0.383182	0	0.383182	4.70849	4	3.318767	0	1.782979	44683	DoS
1	5.723443	0	11.446886	0.17472	1	0.17472	0.17472	0	244019	DoS
2	0.108533	0	0.108533	0	3	0	0	0	129446	DoS
1	0.203599	0	0.203599	4.331827	4	2.107928	0	2.109522	132294	DoS
2	0.130832	0	0.163114	4.878062	1	1.23944	0	2.101011	53076	DoS
1	6.121599	0	12.243198	0.163356	1	0.163356	0.163356	0	196024	DoS
1	0.345887	0	0.345887	4.973938	4	2.559154	0	1.574352	105448	DoS
1	0.414521	0	0.414521	4.731009	4	4.35333	3.653894	0.415138	205381	DoS
1	0.213602	0	0.213602	3.862731	4	2.225669	0	1.819197	102841	DoS
1	7.300869	0	14.601738	0.13697	1	0.13697	0.13697	0	231990	DoS
2	0.127105	0	0.158505	0.074703	1	0.014941	0	0.029881	64229	DoS
1	0.256635	0	0.256635	3.771733	4	2.73817	0	1.582616	217542	DoS
1	0.279705	0	0.279705	3.593173	4	3.57392	3.563762	0.011354	64245	DoS
2	0.163911	0.052812	0.245639	0.02258	1	0.008205	0	0.010134	99316	DoS
1	0.279045	0	0.279045	4.611745	4	2.809599	0	1.706634	225654	DoS
1	0.577962	0	0.577962	4.908696	4	3.849698	0	1.925512	77746	DoS
1	0.229728	0	0.229728	3.8174	4	2.74561	0	1.588139	16208	DoS
1	0.461852	0	0.461852	4.916193	4	3.077724	0	1.758561	160225	DoS
5	0.105735	0.035245	0.176225	0.155432	1	0.13629	0.117147	0.019142	185766	DoS
1	0.280314	0	0.280314	3.584736	4	2.863762	0	1.431887	31406	DoS
1	0.475236	0	0.475236	4.922547	4	3.061346	0	1.753632	193467	DoS
1	0.279226	0	0.279226	4.602268	4	2.808401	0	1.704498	231018	DoS
1	0.24471	0	0.24471	3.905654	4	2.098096	0	1.727668	235986	DoS
1	0.264347	0	0.264347	3.516008	4	2.512418	0	1.454113	261524	DoS
2	0.109224	0	0.109224	0	3	0	0	0	82734	DoS
1	0.234794	0	0.234794	4.039447	4	2.133461	0	1.761994	214069	DoS
2	0.170107	0	0.170107	4.599335	3	2.993405	0	2.118535	169243	DoS
1	0.404801	0	0.404801	2.599025	4	2.381382	1.354724	0.459315	3965	DoS
2	0.15086	0	0.188121	0.063995	1	0.012799	0	0.025598	117067	DoS
1	0.306496	0	0.306496	2.716766	4	1.758759	0	1.244582	7629	DoS
1	0.248822	0	0.248822	3.835298	4	2.08122	0	1.711135	241123	DoS
2	0.170053	0	0.21203	4.58468	1	3.005311	0.059499	2.084816	172288	DoS
1	0.280263	0	0.280263	3.58206	4	2.862148	0	1.431076	40323	DoS
1	0.405873	0	0.405873	4.511319	4	3.9132	2.181447	0.999912	191112	DoS
2	0.105555	0	0.105555	0	3	0	0	0	93189	DoS
1	0.416042	0	0.416042	4.730581	4	4.334303	3.575013	0.448625	209202	DoS
1	0.307281	0	0.307281	2.723578	4	1.757747	0	1.243967	17838	DoS
2	0.054595	0	0.054595	0	3	0	0	0	80728	DoS
1	0.190937	0	0.190937	4.310025	4	1.673524	0	2.051193	13635	DoS
2	0.120599	0	0.150748	4.71692	1	1.189506	0	2.036623	96599	DoS
2	0.131967	0	0.131967	4.832889	3	1.208222	0	2.092702	50337	DoS
2	0.095979	0	0.095979	0	3	0	0	0	19641	DoS
1	0.446529	0	0.446529	4.499849	4	3.581369	0	1.79087	185573	DoS
1	0.243321	0	0.243321	4.116194	4	4.101484	4.083634	0.013477	259178	DoS
1	0.217228	0	0.217228	3.960285	4	3.626148	3.269592	0.244498	55657	DoS
2	0.137285	0.043061	0.205698	0.304151	1	0.067318	0	0.119081	145621	DoS
1	6.067667	0	12.135333	0.164808	1	0.164808	0.164808	0	238455	DoS
1	0.457619	0	0.457619	4.9101	4	3.430265	0	1.651137	11240	DoS
1	0.39336	0	0.39336	4.729626	4	4.588067	4.454184	0.099777	133882	DoS
1	0.404714	0	0.404714	2.599828	4	2.38162	1.355678	0.458976	5625	DoS
1	0.280417	0	0.280417	3.570187	4	3.548373	3.499813	0.028247	229964	DoS
2	0.106905	0	0.106905	0	3	0	0	0	112674	DoS
1	0.461625	0	0.461625	4.924622	4	3.081893	0	1.760377	158580	DoS
2	0.128314	0	0.128314	0	3	0	0	0	190722	DoS
5	0.106493	0.035498	0.177488	0.162462	1	0.141192	0.119922	0.02127	170334	DoS
1	0	0	0	0	5	0	0	0	11126	Reconnaissance
1	0	0	19230.76953	5.20E-05	1	5.20E-05	5.20E-05	0	16884	Reconnaissance
6	0	0	0	0.000239	4	0.000239	0.000239	0	15428	Reconnaissance
1	0	0	6211.180176	0.000161	1	0.000161	0.000161	0	1814	Reconnaissance
1	0	0	1107.419678	0.000903	1	0.000903	0.000903	0	16092	Reconnaissance
1	0	0	271.149689	0.003688	1	0.003688	0.003688	0	31052	Reconnaissance
1	0	0	10204.08203	9.80E-05	1	9.80E-05	9.80E-05	0	8786	Reconnaissance
1	0	0	4830.917969	0.000207	1	0.000207	0.000207	0	796	Reconnaissance
6	0	0	0	0.000196	4	0.000196	0.000196	0	37321	Reconnaissance
1	0.004237	0	0.004237	0	5	0	0	0	18636	Reconnaissance
1	0	0	37037.03516	2.70E-05	1	2.70E-05	2.70E-05	0	22299	Reconnaissance
1	0	0	1331.557861	0.000751	1	0.000751	0.000751	0	4877	Reconnaissance
1	0	0	20408.16406	4.90E-05	1	4.90E-05	4.90E-05	0	14618	Reconnaissance
1	0	0	21276.5957	4.70E-05	1	4.70E-05	4.70E-05	0	126	Reconnaissance
1	0	0	0	0	5	0	0	0	4602	Reconnaissance
1	0	0	13698.62988	7.30E-05	1	7.30E-05	7.30E-05	0	4262	Reconnaissance
1	0	0	1426.533569	0.000701	1	0.000701	0.000701	0	10729	Reconnaissance
1	0	0	0	0	5	0	0	0	34067	Reconnaissance
1	0	0	33333.33594	3.00E-05	1	3.00E-05	3.00E-05	0	18068	Reconnaissance
1	0	0	263.504608	0.003795	1	0.003795	0.003795	0	13639	Reconnaissance
1	0	0	22222.22266	4.50E-05	1	4.50E-05	4.50E-05	0	12419	Reconnaissance
1	0	0	34482.75781	2.90E-05	1	2.90E-05	2.90E-05	0	16055	Reconnaissance
1	0	0	6172.839844	0.000162	1	0.000162	0.000162	0	14721	Reconnaissance
1	0	0	4524.887207	0.000221	1	0.000221	0.000221	0	3448	Reconnaissance
1	0	0	0	0	5	0	0	0	12415	Reconnaissance
1	0	0	13513.5127	7.40E-05	1	7.40E-05	7.40E-05	0	51	Reconnaissance
1	0	0	249.563263	0.004007	1	0.004007	0.004007	0	12073	Reconnaissance
1	0	0	26315.79102	3.80E-05	1	3.80E-05	3.80E-05	0	1889	Reconnaissance
6	0	0	0	0.000116	4	0.000116	0.000116	0	2248	Reconnaissance
1	30.254591	25.21216	60.509182	0.198317	6	0.198317	0.198317	0	22272	Reconnaissance
6	0	0	0	0.000142	4	0.000142	0.000142	0	33965	Reconnaissance
1	0	0	27777.77734	3.60E-05	1	3.60E-05	3.60E-05	0	706	Reconnaissance
1	12.444281	8.710997	22.399706	0.803582	6	0.803582	0.803582	0	19925	Reconnaissance
1	0	0	202.839767	0.00493	1	0.00493	0.00493	0	12597	Reconnaissance
6	0	0	0	4.90E-05	4	4.90E-05	4.90E-05	0	6724	Reconnaissance
1	30.040855	25.034046	60.081711	0.199728	6	0.199728	0.199728	0	24084	Reconnaissance
1	0	0	279.876862	0.003573	1	0.003573	0.003573	0	31036	Reconnaissance
1	0	0	0	0	5	0	0	0	6660	Reconnaissance
1	0	0	14492.75293	6.90E-05	1	6.90E-05	6.90E-05	0	16216	Reconnaissance
1	0	0	243.664719	0.004104	1	0.004104	0.004104	0	12222	Reconnaissance
1	0	0	1612.903198	0.00062	1	0.00062	0.00062	0	17067	Reconnaissance
1	119.976006	119.976006	359.928009	0.008335	1	0.008335	0.008335	0	80	Reconnaissance
1	0	0	47619.04688	2.10E-05	1	2.10E-05	2.10E-05	0	11291	Reconnaissance
1	0	0	0	0	1	0	0	0	4255	Reconnaissance
1	22.138685	17.710949	44.27737	0.225849	6	0.225849	0.225849	0	19686	Reconnaissance
1	0	0	10101.01074	9.90E-05	1	9.90E-05	9.90E-05	0	18910	Reconnaissance
1	0	0	1055.966187	0.000947	1	0.000947	0.000947	0	10187	Reconnaissance
6	0	0	0	4.60E-05	4	4.60E-05	4.60E-05	0	7344	Reconnaissance
1	0	0	1422.475098	0.000703	1	0.000703	0.000703	0	11138	Reconnaissance
1	0	0	1522.070068	0.000657	1	0.000657	0.000657	0	6173	Reconnaissance
1	0	0	22222.22266	4.50E-05	1	4.50E-05	4.50E-05	0	9101	Reconnaissance
6	0	0	0	4.60E-05	4	4.60E-05	4.60E-05	0	9580	Reconnaissance
6	0	0	0	0.000116	4	0.000116	0.000116	0	33092	Reconnaissance
1	7352.940918	0	14705.88184	0.000136	1	0.000136	0.000136	0	18037	Reconnaissance
1	30.273827	25.228189	60.547653	0.198191	6	0.198191	0.198191	0	23349	Reconnaissance
6	0	0	0	0.00024	4	0.00024	0.00024	0	34556	Reconnaissance
1	0	0	6289.308105	0.000159	1	0.000159	0.000159	0	21920	Reconnaissance
1	0	0	0	0	5	0	0	0	2221	Reconnaissance
1	0	0	1517.450684	0.000659	1	0.000659	0.000659	0	27504	Reconnaissance
1	0	0	9708.738281	0.000103	1	0.000103	0.000103	0	3041	Reconnaissance
1	0	0	6329.114258	0.000158	1	0.000158	0.000158	0	5590	Reconnaissance
1	0	0	0	0	5	0	0	0	7397	Reconnaissance
1	0	0	19607.84375	5.10E-05	1	5.10E-05	5.10E-05	0	14568	Reconnaissance
1	15.943147	9.964466	27.900507	0.501783	6	0.501783	0.501783	0	19784	Reconnaissance
1	0	0	285.062714	0.003508	1	0.003508	0.003508	0	4781	Reconnaissance
1	0	0	250000	4.00E-06	1	4.00E-06	4.00E-06	0	19630	Reconnaissance
1	30.136822	25.114017	60.273643	0.199092	6	0.199092	0.199092	0	21940	Reconnaissance
1	0	0	0	0	4	0	0	0	6766	Reconnaissance
1	0	0	0	0	5	0	0	0	33922	Reconnaissance
1	0	0	435.54007	0.002296	1	0.002296	0.002296	0	26757	Reconnaissance
6	0	0	0	1.70E-05	4	1.70E-05	1.70E-05	0	13481	Reconnaissance
1	0	0	2409.638672	0.000415	1	0.000415	0.000415	0	14002	Reconnaissance
1	0	0	294.37738	0.003397	1	0.003397	0.003397	0	4969	Reconnaissance
1	0	0	5917.159668	0.000169	1	0.000169	0.000169	0	14977	Reconnaissance
1	0	0	0	0	5	0	0	0	36235	Reconnaissance
1	0	0	0	0	5	0	0	0	6852	Reconnaissance
6	0	0	0	0.000218	4	0.000218	0.000218	0	15902	Reconnaissance
1	0	0	16949.15234	5.90E-05	1	5.90E-05	5.90E-05	0	1630	Reconnaissance
2	172.801102	172.801102	518.40332	0.005787	1	0.005787	0.005787	0	6984	Reconnaissance
1	0	0	31250	3.20E-05	1	3.20E-05	3.20E-05	0	9899	Reconnaissance
1	0	0	9259.258789	0.000108	1	0.000108	0.000108	0	17238	Reconnaissance
1	0	0	137.155396	0.007291	1	0.007291	0.007291	0	29288	Reconnaissance
1	0	0	1730.103882	0.000578	1	0.000578	0.000578	0	5367	Reconnaissance
1	0	0	1757.469116	0.000569	1	0.000569	0.000569	0	16360	Reconnaissance
1	0	183.621002	367.242004	0.005446	1	0.005446	0.005446	0	2806	Reconnaissance
1	0	0	1945.525269	0.000514	1	0.000514	0.000514	0	16811	Reconnaissance
1	0	0	0	0	5	0	0	0	3202	Reconnaissance
1	0	0	0	0	5	0	0	0	10027	Reconnaissance
1	0	0	1066.098145	0.000938	1	0.000938	0.000938	0	23987	Reconnaissance
1	0	0	275.786011	0.003626	1	0.003626	0.003626	0	8108	Reconnaissance
1	0	0	127.356087	0.007852	1	0.007852	0.007852	0	29186	Reconnaissance
1	0	0	2840.90918	0.000352	1	0.000352	0.000352	0	24675	Reconnaissance
6	0	0	0	9.60E-05	4	9.60E-05	9.60E-05	0	35384	Reconnaissance
1	0	0	281.056763	0.003558	1	0.003558	0.003558	0	10042	Reconnaissance
1	0	0	1814.881958	0.000551	1	0.000551	0.000551	0	13714	Reconnaissance
1	0	0	10869.56543	9.20E-05	1	9.20E-05	9.20E-05	0	15267	Reconnaissance
2	196.579529	196.579529	589.738586	0.005087	1	0.005087	0.005087	0	5863	Reconnaissance
6	0	0	0	0.000151	4	0.000151	0.000151	0	37727	Reconnaissance
1	0	0	21276.5957	4.70E-05	1	4.70E-05	4.70E-05	0	4817	Reconnaissance
1	0	0	251.067047	0.003983	1	0.003983	0.003983	0	6387	Reconnaissance
1	0.010318	0.010318	0.021496	0.000164	2	0.000121	8.20E-05	2.70E-05	10	Theft
1	24.509903	28.594887	55.147282	0.489598	6	0.489598	0.489598	0	30	Theft
1	4.053576	4.989016	9.354405	3.207045	6	3.207045	3.207045	0	31	Theft
1	5.112224	5.842542	11.319925	2.738534	6	2.738534	2.738534	0	32	Theft
1	4.746067	5.841313	10.952463	2.73911	6	2.73911	2.73911	0	33	Theft
1	5.107696	5.837367	11.309897	2.740962	6	2.740962	2.740962	0	34	Theft
1	0	0	9090.90918	0.00011	1	0.00011	0.00011	0	8	Theft
1	0	0	8928.571289	0.000112	1	0.000112	0.000112	0	9	Theft
1	0	0	9174.311523	0.000109	1	0.000109	0.000109	0	12	Theft
1	0	0	6250	0.00016	1	0.00016	0.00016	0	13	Theft
1	0	0	7352.940918	0.000136	1	0.000136	0.000136	0	14	Theft
1	0	0	6993.007324	0.000143	1	0.000143	0.000143	0	15	Theft
1	0.002353	0.002353	0.005882	0.000243	2	0.000139	5.10E-05	7.90E-05	16	Theft
1	0	0	8849.557617	0.000113	1	0.000113	0.000113	0	17	Theft
1	0	0	6451.612793	0.000155	1	0.000155	0.000155	0	18	Theft
1	0	0	6896.551758	0.000145	1	0.000145	0.000145	0	20	Theft
1	0	0	10204.08203	9.80E-05	1	9.80E-05	9.80E-05	0	21	Theft
1	0	0	8333.333984	0.00012	1	0.00012	0.00012	0	22	Theft
1	0	0	6993.007324	0.000143	1	0.000143	0.000143	0	23	Theft
1	0	0	5649.717773	0.000177	1	0.000177	0.000177	0	24	Theft
1	0	0	6289.308105	0.000159	1	0.000159	0.000159	0	25	Theft
1	0	0	6896.551758	0.000145	1	0.000145	0.000145	0	26	Theft
1	0	0	5025.125488	0.000199	1	0.000199	0.000199	0	27	Theft
1	0	0	5102.041016	0.000196	1	0.000196	0.000196	0	28	Theft
1	0	0	5813.953613	0.000172	1	0.000172	0.000172	0	29	Theft
1	0.00956	0.00956	0.020076	0.000108	2	4.70E-05	2.00E-06	2.80E-05	31	Theft
1	0	0	6024.09668	0.000166	1	0.000166	0.000166	0	32	Theft
1	0	0	8771.929688	0.000114	1	0.000114	0.000114	0	33	Theft
1	0	0	5917.159668	0.000169	1	0.000169	0.000169	0	34	Theft
1	0	0	5405.405273	0.000185	1	0.000185	0.000185	0	35	Theft
1	0	0	7692.307617	0.00013	1	0.00013	0.00013	0	36	Theft
1	0	0	6666.666504	0.00015	1	0.00015	0.00015	0	37	Theft
1	0	0	8695.652344	0.000115	1	0.000115	0.000115	0	38	Theft
1	0	0	6944.444336	0.000144	1	0.000144	0.000144	0	39	Theft
1	0	0	5050.505371	0.000198	1	0.000198	0.000198	0	40	Theft
1	0	0	7692.307617	0.00013	1	0.00013	0.00013	0	41	Theft
1	0	0	8403.361328	0.000119	1	0.000119	0.000119	0	42	Theft
1	0	0	5617.977539	0.000178	1	0.000178	0.000178	0	43	Theft
1	0	0	6410.256836	0.000156	1	0.000156	0.000156	0	44	Theft
1	0	0	6622.516602	0.000151	1	0.000151	0.000151	0	45	Theft
1	0	0	4587.155762	0.000218	1	0.000218	0.000218	0	47	Theft
1	0	0	4587.155762	0.000218	1	0.000218	0.000218	0	48	Theft
1	0	0	4878.048828	0.000205	1	0.000205	0.000205	0	49	Theft
1	0	0	6097.561035	0.000164	1	0.000164	0.000164	0	50	Theft
1	0	0	4739.336426	0.000211	1	0.000211	0.000211	0	51	Theft
1	0	0	7352.940918	0.000136	1	0.000136	0.000136	0	52	Theft
1	0	0	7751.938477	0.000129	1	0.000129	0.000129	0	53	Theft
1	0	0	7518.797363	0.000133	1	0.000133	0.000133	0	54	Theft
1	0	0	6896.551758	0.000145	1	0.000145	0.000145	0	55	Theft
1	0	0	6756.756348	0.000148	1	0.000148	0.000148	0	56	Theft
1	0	0	6802.721191	0.000147	1	0.000147	0.000147	0	57	Theft
1	0	0	6802.721191	0.000147	1	0.000147	0.000147	0	58	Theft
1	2.703442	3.379303	6.308033	4.438785	6	4.438785	4.438785	0	59	Theft
1	0	0	7299.270508	0.000137	1	0.000137	0.000137	0	60	Theft
1	0	0	7092.19873	0.000141	1	0.000141	0.000141	0	61	Theft
1	0	0	11627.90723	8.60E-05	1	8.60E-05	8.60E-05	0	62	Theft
2	4.081942	4.665077	9.038587	3.42974	6	3.42974	3.42974	0	63	Theft
1	3.794049	4.669598	8.755497	3.426419	6	3.426419	3.426419	0	64	Theft
1	3.782651	4.655571	8.729195	3.436743	6	3.436743	3.436743	0	65	Theft
1	4.072719	4.654536	9.018164	3.437507	6	3.437507	3.437507	0	66	Theft
1	4.084819	4.668365	9.044957	3.427324	6	3.427324	3.427324	0	67	Theft
1	3.781218	4.653806	8.725886	3.438046	6	3.438046	3.438046	0	68	Theft
1	4.083096	4.958045	9.33279	3.428771	6	3.428771	3.428771	0	69	Theft
1	4.077863	4.660415	9.029553	3.433171	6	3.433171	3.433171	0	70	Theft
1	3.78086	4.653367	8.725062	3.438371	6	3.438371	3.438371	0	71	Theft
1	763.941956	763.941956	1909.854858	0.002618	1	0.002618	0.002618	0	72	Theft
1	4.084308	4.667781	9.043825	3.427753	6	3.427753	3.427753	0	73	Theft
1	3.790485	4.956789	9.03885	3.42964	6	3.42964	3.42964	0	74	Theft
1	3.787805	4.661914	8.741088	3.432067	6	3.432067	3.432067	0	75	Theft
1	3.790051	4.664678	8.746272	3.430033	6	3.430033	3.430033	0	76	Theft
1	20.844843	20.844843	52.112106	0.095947	1	0.095947	0.095947	0	77	Theft
1	3.789072	4.663474	8.744013	3.430919	6	3.430919	3.430919	0	78	Theft
1	0	0	5681.818359	0.000176	1	0.000176	0.000176	0	79	Theft
1	84.256645	84.256645	210.641617	0.023737	1	0.023737	0.023737	0	80	Theft
1	151.917969	151.917969	379.794922	0.013165	1	0.013165	0.013165	0	81	Theft
1	3484.320557	3484.320557	8710.801758	0.000574	1	0.000574	0.000574	0	82	Theft
1	4.522837	5.566569	10.437317	2.874302	6	2.874302	2.874302	0	84	Theft
1	0	0	333333.3125	3.00E-06	1	3.00E-06	3.00E-06	0	85	Theft
1	0.008255	0.008255	0.017689	0.000272	2	0.000145	8.00E-05	5.60E-05	10	Theft
