# Supplementary material for: Classification of botnet attacks in IoT smart factory using honeypot combined with machine learning
Source: PeerJ Comput Sci. 2021 Jan 25;7:e350. doi: 10.7717/peerj-cs.350 (PMC7924422; doi:10.7717/peerj-cs.350)
Supplement: Supplemental Information 4 [file peerj-cs-07-350-s004.r]

#Discretization
library(funModeling)
d_bins=discretize_get_bins(data=Leedata5, input=c("flgs_number","srate","drate","rate","max","state_number","mean","min","stddev","seq"), 
                           n_bins=5)
# Checking `d_bins` object:
d_bins
# Now it can be applied on the same data frame or in a new one
Leedata_discretized=discretize_df(data=Leedata5, data_bins=d_bins, 
                                  stringsAsFactors=T)

View(Leedata_discretized)
sapply(Leedata_discretized, class)

LeeTrain <- createDataPartition(Leedata_discretized$category, p=0.8, list=FALSE, times = 1)
Leetraining <- Leedata_discretized[ LeeTrain, ]
Leetesting <- Leedata_discretized[ -LeeTrain, ]

#Random Forest
library("randomForest")
Leemod_RF <- train(category ~ ., data=Leetraining, method="rf")
Leepred_RF = predict(Leemod_RF, newdata=Leetesting)
confusionMatrix(Leepred_RF,Leetesting$category)

#SVM
library("kernlab")
Leemod_SVM <- train(category ~ ., data=Leetraining, method="svmLinear")
Leepred_SVM = predict(Leemod_SVM, newdata=Leetesting)
confusionMatrix(Leepred_SVM,Leetesting$category)
